# Supplementary material for: Sustainable Eating in Saudi Arabia: Associations Between Food Sustainability Knowledge, Attitudes, Food Waste-Related Behaviours, and Dietary Choices Among Adults
Source: Nutrients. 2026 Apr 3;18(7):1149. doi: 10.3390/nu18071149 (PMC13075233; doi:10.3390/nu18071149)
Supplement: Supplementary file 1 [file nutrients-18-01149-s001.zip]

Archive with 1 entries (1 files):
- nutrients-4157487-supplementary.pdf
